# Supplementary material for: Communities of microbial eukaryotes in the mammalian gut within the context of environmental eukaryotic diversity
Source: Front Microbiol. 2014 Jun 19;5:298. doi: 10.3389/fmicb.2014.00298 (PMC4063188; doi:10.3389/fmicb.2014.00298)
Supplement: Supplementary file 2 [file DataSheet1.XLSX]

## Sheet: mapping_with_seq_info.txt
Sample name	Host species	Host order	country	Village	age (years)	health status	Diet category	sample_type	Original_study	total_sequences	filtered_euk_sequences	include_diversity_analyses	Blastocystis	Entamoeba
AAG1	unknown	unknown	USA	unknown	unknown	unknown	unknown	air	Bowers_air_2011	764	744	include
AAG2	unknown	unknown	USA	unknown	unknown	unknown	unknown	air	Bowers_air_2011	4805	4683	include
ACT1	unknown	unknown	USA	unknown	unknown	unknown	unknown	air	Bowers_air_2011	647	641	include
ACT2	unknown	unknown	USA	unknown	unknown	unknown	unknown	air	Bowers_air_2011	686	601	include
AFS1	unknown	unknown	USA	unknown	unknown	unknown	unknown	air	Bowers_air_2011	2942	521	include
AFS2	unknown	unknown	USA	unknown	unknown	unknown	unknown	air	Bowers_air_2011	1614	258	include
ASM1	unknown	unknown	USA	unknown	unknown	unknown	unknown	air	Bowers_air_2012	467	414	include
ASM2	unknown	unknown	USA	unknown	unknown	unknown	unknown	air	Bowers_air_2012	391	381	include
NTC	unknown	unknown	unknown	unknown	unknown	unknown	unknown	control	Euk_Testing	883	57	exclude
F11Fcsw	Homo sapien	Primates	USA	Boulder	adult	healthy	Omnivore	fecal	Costello et al. 2009	139	0	exclude
M11Fcsw	Homo sapien	Primates	USA	Boulder	adult	healthy	Omnivore	fecal	Costello et al. 2009	502	0	exclude
M21Fcsw	Homo sapien	Primates	USA	Boulder	adult	healthy	Omnivore	fecal	Costello et al. 2009	825	5	exclude
M22Fcsw	Homo sapien	Primates	USA	Boulder	adult	healthy	Omnivore	fecal	Costello et al. 2009	935	14	exclude
M23Fcsw	Homo sapien	Primates	USA	Boulder	adult	healthy	Omnivore	fecal	Costello et al. 2009	156	0	exclude
M24Fcsw	Homo sapien	Primates	USA	Boulder	adult	healthy	Omnivore	fecal	Costello et al. 2009	221	0	exclude
M31Fcsw	Homo sapien	Primates	USA	Boulder	adult	healthy	Omnivore	fecal	Costello et al. 2009	269	0	exclude
SpgbkW	Antidorcas marsupialis	Artiodactyla	Namibia	Namibia	unknown	healthy	Herbivore: Foregut	fecal	Muegge et al. 2011	946	865	include	ST8, ST13
Callimicos	Callimico goeldii	Primates	USA	SaintLouiszoo_USA	unknown	healthy	Omnivore	fecal	Muegge et al. 2011	869	85	exclude
BlackRhino1	Diceros bicornis	Perissodactyla	USA	SaintLouiszoo_USA	unknown	healthy	Herbivore: Hindgut	fecal	Muegge et al. 2011	805	734	include	ST5
BlackRhino2	Diceros bicornis	Perissodactyla	USA	SaintLouiszoo_USA	unknown	healthy	Herbivore: Hindgut	fecal	Muegge et al. 2011	1090	1074	include	ST5
Wildass1	Equus asinus	Perissodactyla	USA	SaintLouiszoo_USA	unknown	healthy	Herbivore: Hindgut	fecal	Muegge et al. 2011	834	229	include
Zebra2	Equus grevyi	Perissodactyla	USA	SaintLouiszoo_USA	unknown	healthy	Herbivore: Hindgut	fecal	Muegge et al. 2011	976	761	include		hartmanii
ZebraSTL1	Equus grevyi	Perissodactyla	USA	SaintLouiszoo_USA	unknown	healthy	Herbivore: Hindgut	fecal	Muegge et al. 2011	1026	896	include
Gazelle2	Gazella spekei	Artiodactyla	USA	SaintLouiszoo_USA	unknown	healthy	Herbivore: Foregut	fecal	Muegge et al. 2011	749	606	include		bovis, sp.
Gazelle3	Gazella spekei	Artiodactyla	USA	SaintLouiszoo_USA	unknown	healthy	Herbivore: Foregut	fecal	Muegge et al. 2011	587	397	include	ST13	bovis, sp.
AfElphSD3	Loxodonta africana	Proboscidea	Namibia	Namibia	unknown	healthy	Herbivore: Hindgut	fecal	Muegge et al. 2011	958	758	include	ST11	moshkovskii
Kroo1	Macropus rufus	Diprotodontia	USA	SaintLouiszoo_USA	unknown	healthy	Herbivore: Foregut	fecal	Muegge et al. 2011	1094	970	include	ST8	bovis, sp.
Kroo3	Macropus rufus	Diprotodontia	USA	SaintLouiszoo_USA	unknown	healthy	Herbivore: Foregut	fecal	Muegge et al. 2011	913	751	include	ST8
Okapi1	Okapia johnstoni	Artiodactyla	USA	SaintLouiszoo_USA	unknown	healthy	Herbivore: Foregut	fecal	Muegge et al. 2011	133	56	exclude	ST4	bovis, sp.
Okapi2	Okapia johnstoni	Artiodactyla	USA	SaintLouiszoo_USA	unknown	healthy	Herbivore: Foregut	fecal	Muegge et al. 2011	666	284	include	ST8, ST12	bovis, sp.
Okapi3	Okapia johnstoni	Artiodactyla	USA	SaintLouiszoo_USA	unknown	healthy	Herbivore: Foregut	fecal	Muegge et al. 2011	38	24	exclude	ST4
Rabbit	Oryctolagus cuniculus	Lagomorpha	USA	SaintLouiszoo_USA	unknown	healthy	Herbivore: Hindgut	fecal	Muegge et al. 2011	669	661	include
BigHornSD	Ovis canadensis	Artiodactyla	USA	SanDiegoZoo_USA	unknown	healthy	Herbivore: Foregut	fecal	Muegge et al. 2011	552	308	include	ST4, ST8	bovis, sp.
BigHornW3	Ovis canadensis	Artiodactyla	USA	Colorado	unknown	healthy	Herbivore: Foregut	fecal	Muegge et al. 2011	64	20	exclude	ST4
BaboonW	Papio hamadryas	Primates	Namibia	Namibia	unknown	healthy	Omnivore	fecal	Muegge et al. 2011	816	737	include	ST1, ST2, ST3	hartmanii
Orang1	Pongo abellii	Primates	USA	SaintLouiszoo_USA	unknown	healthy	Herbivore: Hindgut	fecal	Muegge et al. 2011	572	326	include	ST1	hartmanii
HyraxSTL	Procavia capensis	Hyracoidea	USA	SanDiegoZoo_USA	unknown	healthy	Herbivore: Foregut	fecal	Muegge et al. 2011	245	173	include
Armadillo	Tolypeutes matacus	Cingulata	USA	SaintLouiszoo_USA	unknown	healthy	Insectivore	fecal	Muegge et al. 2011	541	391	include	ST8
k26M.1	Homo sapien	Primates	Malawi	Mitondo	29.474	healthy	Omnivore	fecal	Smith et al. 2013	929	361	include	ST3	coli, dispar, histolytica, hartmanii
k57B.6Post	Homo sapien	Primates	Malawi	Mbiza	2.02053	healthy	Omnivore	fecal	Smith et al. 2013	649	638	include	ST3	coli
k57M	Homo sapien	Primates	Malawi	Mbiza	30.8301	healthy	Omnivore	fecal	Smith et al. 2013	233	212	include	ST1, ST2, ST3	coli
k80A.7	Homo sapien	Primates	Malawi	Mayaka	1.93566	healthy	Omnivore	fecal	Smith et al. 2013	285	118	exclude		dispar, histolytica
k80M	Homo sapien	Primates	Malawi	Mayaka	27.2082	healthy	Omnivore	fecal	Smith et al. 2013	256	168	include	ST1	coli
k84A.1	Homo sapien	Primates	Malawi	Mayaka	0.914442	healthy	Omnivore	fecal	Smith et al. 2013	774	45	exclude	ST1, ST2, ST3
k84M	Homo sapien	Primates	Malawi	Mayaka	30.6055	healthy	Omnivore	fecal	Smith et al. 2013	821	493	include	ST1, ST3	coli, dispar, hartmanii
m55M	Homo sapien	Primates	Malawi	Mbiza	adult	healthy	Omnivore	fecal	Smith et al. 2013	277	229	include	ST1, ST2	coli, hartmanii
m55S	Homo sapien	Primates	Malawi	Mbiza	child	healthy	Omnivore	fecal	Smith et al. 2013	263	165	include	ST2	coli, hartmanii
h101A.4	Homo sapien	Primates	Malawi	Mbiza	2.31896	healthy	Omnivore	fecal	Yatsunenko et al. 2012	719	546	include	ST3
h101B.4	Homo sapien	Primates	Malawi	Mbiza	2.33812	healthy	Omnivore	fecal	Yatsunenko et al. 2012	901	521	include	ST3
h101M	Homo sapien	Primates	Malawi	Mbiza	24.4411	healthy	Omnivore	fecal	Yatsunenko et al. 2012	1041	982	include	ST3	coli, hartmanii
h146A.2	Homo sapien	Primates	Malawi	Mayaka	1.73306	healthy	Omnivore	fecal	Yatsunenko et al. 2012	935	10	exclude	ST3	hartmanii
h146B.2	Homo sapien	Primates	Malawi	Mayaka	1.73306	healthy	Omnivore	fecal	Yatsunenko et al. 2012	319	261	include	ST2, ST3	hartmanii
h146M	Homo sapien	Primates	Malawi	Mayaka	33.4685	healthy	Omnivore	fecal	Yatsunenko et al. 2012	246	233	include	ST1, ST3	hartmanii
h186A.1	Homo sapien	Primates	Malawi	Mayaka	2.0178	healthy	Omnivore	fecal	Yatsunenko et al. 2012	1024	305	include		coli
h186B.1	Homo sapien	Primates	Malawi	Mayaka	2.0178	healthy	Omnivore	fecal	Yatsunenko et al. 2012	900	44	exclude		hartmanii
h186M	Homo sapien	Primates	Malawi	Mayaka	31.5726	healthy	Omnivore	fecal	Yatsunenko et al. 2012	400	367	include	ST1, ST3	coli, hartmanii
h18A.3	Homo sapien	Primates	Malawi	Chamba	1.12252	healthy	Omnivore	fecal	Yatsunenko et al. 2012	1028	8	exclude		coli
h18B.5	Homo sapien	Primates	Malawi	Chamba	1.58248	healthy	Omnivore	fecal	Yatsunenko et al. 2012	193	1	exclude
h47A.1	Homo sapien	Primates	Malawi	Chamba	0.596851	healthy	Omnivore	fecal	Yatsunenko et al. 2012	1032	6	exclude
h47B.1	Homo sapien	Primates	Malawi	Chamba	0.596851	healthy	Omnivore	fecal	Yatsunenko et al. 2012	400	3	exclude
h47M	Homo sapien	Primates	Malawi	Chamba	adult	healthy	Omnivore	fecal	Yatsunenko et al. 2012	526	144	exclude	ST2	coli
USBldChld10	Homo sapien	Primates	USA	Boulder	1.3	healthy	Omnivore	fecal	Yatsunenko et al. 2012	913	1	exclude
USBldChld2	Homo sapien	Primates	USA	Boulder	4.5	healthy	Omnivore	fecal	Yatsunenko et al. 2012	492	0	exclude
USBldChld4	Homo sapien	Primates	USA	Boulder	6	healthy	Omnivore	fecal	Yatsunenko et al. 2012	1159	7	exclude
USBldChld5	Homo sapien	Primates	USA	Boulder	3	healthy	Omnivore	fecal	Yatsunenko et al. 2012	485	123	exclude		coli
USBldChld8	Homo sapien	Primates	USA	Boulder	1.6	healthy	Omnivore	fecal	Yatsunenko et al. 2012	671	29	exclude		coli
USchp18Child	Homo sapien	Primates	USA	Philadelphia	3	healthy	Omnivore	fecal	Yatsunenko et al. 2012	977	35	exclude
USchp33ChildA	Homo sapien	Primates	USA	Philadelphia	5	healthy	Omnivore	fecal	Yatsunenko et al. 2012	378	0	exclude
USchp33Mom	Homo sapien	Primates	USA	Philadelphia	45	healthy	Omnivore	fecal	Yatsunenko et al. 2012	781	0	exclude
USchp60Mom	Homo sapien	Primates	USA	Philadelphia	33	healthy	Omnivore	fecal	Yatsunenko et al. 2012	1006	47	exclude
LT.07.J	unknown	unknown	Australia	unknown	unknown	unknown	unknown	fresh_sediment	Euk_Testing	491	6	exclude
LT.07.B	unknown	unknown	Australia	unknown	unknown	unknown	unknown	fresh_sediment	Euk_Testing	627	586	include
LT.08.A	unknown	unknown	Australia	unknown	unknown	unknown	unknown	fresh_sediment	Euk_Testing	586	542	include
AQC1cm	unknown	unknown	USA	unknown	unknown	unknown	unknown	freshwater	Euk_Testing	158	34	exclude
AQC7cm	unknown	unknown	USA	unknown	unknown	unknown	unknown	freshwater	Euk_Testing	141	86	exclude
AQC4cm	unknown	unknown	USA	unknown	unknown	unknown	unknown	freshwater	Euk_Testing	523	212	include
LMEpi20M	unknown	unknown	USA	unknown	unknown	unknown	unknown	freshwater	McMahon et al.	6364	5820	include
SLEpi20M	unknown	unknown	USA	unknown	unknown	unknown	unknown	freshwater	McMahon et al.	1711	1380	include
NSB.080707.Epi.dup.	unknown	unknown	USA	unknown	unknown	unknown	unknown	freshwater	Shade et al. 2012	664	629	exclude
NSB.080630.Epi	unknown	unknown	USA	unknown	unknown	unknown	unknown	freshwater	Shade et al. 2012	549	534	include
NSB.080707.Epi	unknown	unknown	USA	unknown	unknown	unknown	unknown	freshwater	Shade et al. 2012	1079	1069	include
NSB.080707.Hypo	unknown	unknown	USA	unknown	unknown	unknown	unknown	freshwater	Shade et al. 2012	1001	921	include
NSB.080710.Epi	unknown	unknown	USA	unknown	unknown	unknown	unknown	freshwater	Shade et al. 2012	2334	2305	include
NSB.080710.Hypo	unknown	unknown	USA	unknown	unknown	unknown	unknown	freshwater	Shade et al. 2012	2674	2617	include
P11b	unknown	unknown	Panama	unknown	unknown	unknown	unknown	leaf litter	Mcguire_Panama_leaf_litter	689	637	include
P11c	unknown	unknown	Panama	unknown	unknown	unknown	unknown	leaf litter	Mcguire_Panama_leaf_litter	1333	1310	include
P125a	unknown	unknown	Panama	unknown	unknown	unknown	unknown	leaf litter	Mcguire_Panama_leaf_litter	600	525	include
P125b	unknown	unknown	Panama	unknown	unknown	unknown	unknown	leaf litter	Mcguire_Panama_leaf_litter	654	565	include
P150b	unknown	unknown	Panama	unknown	unknown	unknown	unknown	leaf litter	Mcguire_Panama_leaf_litter	533	490	include
P150c	unknown	unknown	Panama	unknown	unknown	unknown	unknown	leaf litter	Mcguire_Panama_leaf_litter	654	467	include
P21c	unknown	unknown	Panama	unknown	unknown	unknown	unknown	leaf litter	Mcguire_Panama_leaf_litter	763	477	include
P225b	unknown	unknown	Panama	unknown	unknown	unknown	unknown	leaf litter	Mcguire_Panama_leaf_litter	833	578	include
P250b	unknown	unknown	Panama	unknown	unknown	unknown	unknown	leaf litter	Mcguire_Panama_leaf_litter	752	641	include
NP2	unknown	unknown	USA	unknown	unknown	unknown	unknown	marine	Euk_Testing	638	76	exclude
NP3	unknown	unknown	USA	unknown	unknown	unknown	unknown	marine	Euk_Testing	27	7	exclude
LIS1	unknown	unknown	USA	unknown	unknown	unknown	unknown	marine	Euk_Testing	386	386	include
LIS2	unknown	unknown	USA	unknown	unknown	unknown	unknown	marine	Euk_Testing	881	876	include
NB1	unknown	unknown	USA	unknown	unknown	unknown	unknown	marine	Euk_Testing	924	892	include
NB2	unknown	unknown	USA	unknown	unknown	unknown	unknown	marine	Euk_Testing	1128	1066	include
NP5	unknown	unknown	USA	unknown	unknown	unknown	unknown	marine	Euk_Testing	778	430	include
A1	unknown	unknown	USA	unknown	unknown	unknown	unknown	marine	Shade et al. 2012	845	832	include
A2	unknown	unknown	USA	unknown	unknown	unknown	unknown	marine	Shade et al. 2012	852	851	include
TRRsed1	unknown	unknown	Mexico	unknown	unknown	unknown	unknown	marine_sediment	Euk_Testing	312	15	exclude
TRRsed2	unknown	unknown	Mexico	unknown	unknown	unknown	unknown	marine_sediment	Euk_Testing	174	3	exclude
TRRsed3	unknown	unknown	Mexico	unknown	unknown	unknown	unknown	marine_sediment	Euk_Testing	202	1	exclude
F11Tong	Homo sapien	Primates	USA	Boulder	adult	healthy	Omnivore	oral	Costello et al. 2009	511	0	exclude
F21Mout	Homo sapien	Primates	USA	Boulder	adult	healthy	Omnivore	oral	Costello et al. 2009	134	0	exclude
F22Mout	Homo sapien	Primates	USA	Boulder	adult	healthy	Omnivore	oral	Costello et al. 2009	14	0	exclude
F31Mout	Homo sapien	Primates	USA	Boulder	adult	healthy	Omnivore	oral	Costello et al. 2009	537	0	exclude
F32Mout	Homo sapien	Primates	USA	Boulder	adult	healthy	Omnivore	oral	Costello et al. 2009	768	0	exclude
M11Mout	Homo sapien	Primates	USA	Boulder	adult	healthy	Omnivore	oral	Costello et al. 2009	147	3	exclude
M11Tong	Homo sapien	Primates	USA	Boulder	adult	healthy	Omnivore	oral	Costello et al. 2009	590	0	exclude
M12Mout	Homo sapien	Primates	USA	Boulder	adult	healthy	Omnivore	oral	Costello et al. 2009	145	3	exclude
M21Mout	Homo sapien	Primates	USA	Boulder	adult	healthy	Omnivore	oral	Costello et al. 2009	118	0	exclude
M23Tong	Homo sapien	Primates	USA	Boulder	adult	healthy	Omnivore	oral	Costello et al. 2009	197	0	exclude
M24Tong	Homo sapien	Primates	USA	Boulder	adult	healthy	Omnivore	oral	Costello et al. 2009	181	0	exclude
M31Mout	Homo sapien	Primates	USA	Boulder	adult	healthy	Omnivore	oral	Costello et al. 2009	16	0	exclude
M31Tong	Homo sapien	Primates	USA	Boulder	adult	healthy	Omnivore	oral	Costello et al. 2009	590	0	exclude
M32Mout	Homo sapien	Primates	USA	Boulder	adult	healthy	Omnivore	oral	Costello et al. 2009	293	0	exclude
M22Mout	Homo sapien	Primates	USA	Boulder	adult	healthy	Omnivore	oral	Costello et al. 2009	813	106	maybe
F11Plmr	Homo sapien	Primates	USA	Boulder	adult	healthy	Omnivore	skin	Costello et al. 2009	279	7	exclude
M11Plmr	Homo sapien	Primates	USA	Boulder	adult	healthy	Omnivore	skin	Costello et al. 2009	281	18	exclude
M21Plml	Homo sapien	Primates	USA	Boulder	adult	healthy	Omnivore	skin	Costello et al. 2009	223	17	exclude
M21Plmr	Homo sapien	Primates	USA	Boulder	adult	healthy	Omnivore	skin	Costello et al. 2009	335	95	exclude
M22Frhd	Homo sapien	Primates	USA	Boulder	adult	healthy	Omnivore	skin	Costello et al. 2009	24	9	exclude
M22Plml	Homo sapien	Primates	USA	Boulder	adult	healthy	Omnivore	skin	Costello et al. 2009	311	74	exclude
M22Plmr	Homo sapien	Primates	USA	Boulder	adult	healthy	Omnivore	skin	Costello et al. 2009	239	60	exclude
M31Fotr	Homo sapien	Primates	USA	Boulder	adult	healthy	Omnivore	skin	Costello et al. 2009	216	70	exclude
M31Plmr	Homo sapien	Primates	USA	Boulder	adult	healthy	Omnivore	skin	Costello et al. 2009	462	3	exclude
M32Fotr	Homo sapien	Primates	USA	Boulder	adult	healthy	Omnivore	skin	Costello et al. 2009	34	8	exclude
M21Fotl	Homo sapien	Primates	USA	Boulder	adult	healthy	Omnivore	skin	Costello et al. 2009	797	197	include
M21Fotr	Homo sapien	Primates	USA	Boulder	adult	healthy	Omnivore	skin	Costello et al. 2009	800	300	include
M22Fotl	Homo sapien	Primates	USA	Boulder	adult	healthy	Omnivore	skin	Costello et al. 2009	990	433	include
M22Fotr	Homo sapien	Primates	USA	Boulder	adult	healthy	Omnivore	skin	Costello et al. 2009	500	191	include
M23Frhd	Homo sapien	Primates	USA	Boulder	adult	healthy	Omnivore	skin	Costello et al. 2009	351	229	include
M24Frhd	Homo sapien	Primates	USA	Boulder	adult	healthy	Omnivore	skin	Costello et al. 2009	502	306	include
M32Fotl	Homo sapien	Primates	USA	Boulder	adult	healthy	Omnivore	skin	Costello et al. 2009	712	275	include
M21Frhd	Homo sapien	Primates	USA	Boulder	adult	healthy	Omnivore	skin	Costello et al. 2009	349	110	maybe
50.22.5	Homo sapien	Primates	USA	Boulder	adult	healthy	Omnivore	skin	Verhulst et al. 2011	323	283	include
EB001	unknown	unknown	USA	unknown	unknown	unknown	unknown	soil	Bates_Lichens_2012	991	991	include
EB002	unknown	unknown	USA	unknown	unknown	unknown	unknown	soil	Bates_Lichens_2012	1131	1122	include
EB004	unknown	unknown	USA	unknown	unknown	unknown	unknown	soil	Bates_Lichens_2012	1261	1238	include
EB013	unknown	unknown	USA	unknown	unknown	unknown	unknown	soil	Bates_Lichens_2012	1153	1153	include
EB016	unknown	unknown	USA	unknown	unknown	unknown	unknown	soil	Bates_Lichens_2012	908	907	include
KP36	unknown	unknown	USA	unknown	unknown	unknown	unknown	soil	Eilers_soil_2012	157	58	exclude
KP38	unknown	unknown	USA	unknown	unknown	unknown	unknown	soil	Eilers_soil_2012	336	193	include
KP41	unknown	unknown	USA	unknown	unknown	unknown	unknown	soil	Eilers_soil_2012	698	593	include
KP44	unknown	unknown	USA	unknown	unknown	unknown	unknown	soil	Eilers_soil_2012	747	698	include
CC1	unknown	unknown	USA	unknown	unknown	unknown	unknown	soil	Lauber_88_soils	518	458	include
CL3	unknown	unknown	USA	unknown	unknown	unknown	unknown	soil	Lauber_88_soils	680	664	include
HI.20.58e.2	unknown	unknown	USA	unknown	unknown	unknown	unknown	soil	NEON_soil_16S	106	84	exclude
AK.19.11a	unknown	unknown	USA	unknown	unknown	unknown	unknown	soil	NEON_soil_16S	1026	809	include
AK.19.12a	unknown	unknown	USA	unknown	unknown	unknown	unknown	soil	NEON_soil_16S	665	550	include
AK.19.13a	unknown	unknown	USA	unknown	unknown	unknown	unknown	soil	NEON_soil_16S	281	281	include
AK.19.15a	unknown	unknown	USA	unknown	unknown	unknown	unknown	soil	NEON_soil_16S	998	586	include
FL.3.36a.3	unknown	unknown	USA	unknown	unknown	unknown	unknown	soil	NEON_soil_16S	521	446	include
FL.3.37a.1	unknown	unknown	USA	unknown	unknown	unknown	unknown	soil	NEON_soil_16S	703	472	include
FL.3.37a.2	unknown	unknown	USA	unknown	unknown	unknown	unknown	soil	NEON_soil_16S	634	610	include
FL.3.37a.3	unknown	unknown	USA	unknown	unknown	unknown	unknown	soil	NEON_soil_16S	784	715	include
HI.20.58e.1	unknown	unknown	USA	unknown	unknown	unknown	unknown	soil	NEON_soil_16S	648	556	include
HI.20.58e.3	unknown	unknown	USA	unknown	unknown	unknown	unknown	soil	NEON_soil_16S	233	226	include
UT.15.51a	unknown	unknown	USA	unknown	unknown	unknown	unknown	soil	NEON_soil_16S	938	882	include
UT.15.52a	unknown	unknown	USA	unknown	unknown	unknown	unknown	soil	NEON_soil_16S	626	492	include
UT.15.53a	unknown	unknown	USA	unknown	unknown	unknown	unknown	soil	NEON_soil_16S	851	805	include
UT.15.54a	unknown	unknown	USA	unknown	unknown	unknown	unknown	soil	NEON_soil_16S	663	640	include
AK.19.14a	unknown	unknown	USA	unknown	unknown	unknown	unknown	soil	NEON_soil_16S	179	131	maybe
HI.20.57e.3	unknown	unknown	USA	unknown	unknown	unknown	unknown	soil	NEON_soil_16S	178	123	maybe
CCA54A	unknown	unknown	USA	unknown	unknown	unknown	unknown	soil	Ramirez_CC_soil	122	72	exclude
CCH40A	unknown	unknown	USA	unknown	unknown	unknown	unknown	soil	Ramirez_CC_soil	148	42	exclude
CCA22A	unknown	unknown	USA	unknown	unknown	unknown	unknown	soil	Ramirez_CC_soil	483	343	include
CCA45A	unknown	unknown	USA	unknown	unknown	unknown	unknown	soil	Ramirez_CC_soil	606	471	include
CCD08A	unknown	unknown	USA	unknown	unknown	unknown	unknown	soil	Ramirez_CC_soil	575	474	include
CCD23A	unknown	unknown	USA	unknown	unknown	unknown	unknown	soil	Ramirez_CC_soil	567	461	include
CCD38A	unknown	unknown	USA	unknown	unknown	unknown	unknown	soil	Ramirez_CC_soil	611	420	include
CCH17A	unknown	unknown	USA	unknown	unknown	unknown	unknown	soil	Ramirez_CC_soil	206	157	include
CCH52A	unknown	unknown	USA	unknown	unknown	unknown	unknown	soil	Ramirez_CC_soil	686	497	include
KBS404	unknown	unknown	USA	unknown	unknown	unknown	unknown	soil	Ramirez_KBS_soil	39	35	exclude
KBS201	unknown	unknown	USA	unknown	unknown	unknown	unknown	soil	Ramirez_KBS_soil	768	625	include
KBS204	unknown	unknown	USA	unknown	unknown	unknown	unknown	soil	Ramirez_KBS_soil	758	582	include
KBS209	unknown	unknown	USA	unknown	unknown	unknown	unknown	soil	Ramirez_KBS_soil	678	580	include
KBS301	unknown	unknown	USA	unknown	unknown	unknown	unknown	soil	Ramirez_KBS_soil	264	216	include
KBS304	unknown	unknown	USA	unknown	unknown	unknown	unknown	soil	Ramirez_KBS_soil	845	822	include
KBS309	unknown	unknown	USA	unknown	unknown	unknown	unknown	soil	Ramirez_KBS_soil	892	860	include
KBS401	unknown	unknown	USA	unknown	unknown	unknown	unknown	soil	Ramirez_KBS_soil	419	350	include
KBS409	unknown	unknown	USA	unknown	unknown	unknown	unknown	soil	Ramirez_KBS_soil	740	598	include
