# Supplementary material for: Communities of microbial eukaryotes in the mammalian gut within the context of environmental eukaryotic diversity
Source: Front Microbiol. 2014 Jun 19;5:298. doi: 10.3389/fmicb.2014.00298 (PMC4063188; doi:10.3389/fmicb.2014.00298)
Supplement: Supplementary file 3 [file DataSheet2.XLSX]

## Sheet: Sheet1
			Threshold 0.5		Threshold 1		Threshold 2
Primer	Taxon	Total sequences	# sequences matching	Percent matching	# sequences matching	Percent matching	# sequences matching	Percent matching
1119r	Archaea	6727	0	0	18.8356	0.0028	883.255	0.1313
515f	Archaea	6727	6219.78	0.9246	6350.96	0.9441	6459.27	0.9602
515f_1119r	Archaea	6727	0	0	16.1448	0.0024	850.293	0.1264
1119r	Bacteria	115853	0	0	23.1706	0.0002	23101.1	0.1994
515f	Bacteria	115853	110582	0.9545	113524	0.9799	114544	0.9887
515f_1119r	Bacteria	115853	0	0	23.1706	0.0002	22846.2	0.1972
1119r	Eukaryota	15882	14846.5	0.9348	15313.4	0.9642	15527.8	0.9777
515f	Eukaryota	15882	14382.7	0.9056	14681.3	0.9244	14824.3	0.9334
515f_1119r	Eukaryota	15882	13585.5	0.8554	14220.7	0.8954	14522.5	0.9144
1119r	Amoebozoa	306	263.007	0.8595	285.008	0.9314	291.985	0.9542
515f	Amoebozoa	306	285.988	0.9346	291.006	0.951	291.006	0.951
515f_1119r	Amoebozoa	306	244.004	0.7974	270.014	0.8824	276.991	0.9052
1119r	Archaeplastida	1544	1418.94	0.919	1479.92	0.9585	1493.97	0.9676
515f	Archaeplastida	1544	1393	0.9022	1439.93	0.9326	1466.95	0.9501
515f_1119r	Archaeplastida	1544	1302.06	0.8433	1384.97	0.897	1424.96	0.9229
1119r	Excavata	606	510.979	0.8432	560.974	0.9257	596.971	0.9851
515f	Excavata	606	550.006	0.9076	556.975	0.9191	566.004	0.934
515f_1119r	Excavata	606	480.013	0.7921	516.979	0.8531	556.975	0.9191
1119r	Stramenopiles	1281	1237.96	0.9664	1253.97	0.9789	1262.04	0.9852
515f	Stramenopiles	1281	1090	0.8509	1106.02	0.8634	1113.06	0.8689
515f_1119r	Stramenopiles	1281	1056.06	0.8244	1086.03	0.8478	1097.05	0.8564
1119r	Alveolata	2244	2088.94	0.9309	2156.93	0.9612	2215.95	0.9875
515f	Alveolata	2244	1974.05	0.8797	2002.99	0.8926	2018.03	0.8993
515f_1119r	Alveolata	2244	1832	0.8164	1919.07	0.8552	1991.1	0.8873
1119r	Rhizaria	862	828.985	0.9617	853.035	0.9896	860.017	0.9977
515f	Rhizaria	862	700.03	0.8121	710.029	0.8237	713.995	0.8283
515f_1119r	Rhizaria	862	675.98	0.7842	705.03	0.8179	712.96	0.8271
1119r	Cryptophyceae	127	123.995	0.97634	126.003	0.992151	126.003	0.992151
515f	Cryptophyceae	127	122.005	0.960668	123.998	0.976365	123.998	0.976365
515f_1119r	Cryptophyceae	127	119	0.937008	123.002	0.968517	123.002	0.968517
1119r	Haptophyta	76	72.998	0.9605	74.9968	0.9868	76	1
515f	Haptophyta	76	67.9972	0.8947	69.0004	0.9079	69.0004	0.9079
515f_1119r	Haptophyta	76	65.0028	0.8553	67.9972	0.8947	69.0004	0.9079
1119r	Opisthokonta	8614	8096.3	0.9399	8305.62	0.9642	8385.73	0.9735
515f	Opisthokonta	8614	8002.41	0.929	8184.16	0.9501	8263.41	0.9593
515f_1119r	Opisthokonta	8614	7629.42	0.8857	7955.03	0.9235	8073.04	0.9372
1119r	Metazoa	6349	6013.77	0.9472	6185.83	0.9743	6227.73	0.9809
515f	Metazoa	6349	5980.12	0.9419	6070.91	0.9562	6119.17	0.9638
515f_1119r	Metazoa	6349	5710.29	0.8994	5938.22	0.9353	6013.77	0.9472
1119r	Fungi	2118	1936.06	0.9141	1973.98	0.932	2012.1	0.95
515f	Fungi	2118	1890.95	0.8928	1976.94	0.9334	2007.02	0.9476
515f_1119r	Fungi	2118	1789.07	0.8447	1882.05	0.8886	1922.93	0.9079
Host-associated taxa of interest
1119r	Parabasalia	155	149.001	0.9613	151.993	0.9806	151.993	0.9806
515f	Parabasalia	155	153.993	0.9935	155	1	155	1
515f_1119r	Parabasalia	155	149.001	0.9613	151.993	0.9806	151.993	0.9806
1119r	Giardia	5	0	0	5	1	5	1
515f	Giardia	5	5	1	5	1	5	1
515f_1119r	Giardia	5	0	0	5	1	5	1
1119r	Litostomatea	114	108.995	0.9561	112.005	0.9825	112.997	0.9912
515f	Litostomatea	114	109.999	0.9649	114	1	114	1
515f_1119r	Litostomatea	114	105.005	0.9211	112.005	0.9825	112.997	0.9912
1119r	Dientamoeba	3	3	1	3	1	3	1
515f	Dientamoeba	3	3	1	3	1	3	1
515f_1119r	Dientamoeba	3	3	1	3	1	3	1
1119r	Blastocystis	31	31	1	31	1	31	1
515f	Blastocystis	31	29.9987	0.9677	29.9987	0.9677	29.9987	0.9677
515f_1119r	Blastocystis	31	29.9987	0.9677	29.9987	0.9677	29.9987	0.9677
1119r	Microsporidia	60	49.002	0.8167	55.998	0.9333	60	1
515f	Microsporidia	60	58.002	0.9667	58.002	0.9667	58.002	0.9667
515f_1119r	Microsporidia	60	48	0.8	55.002	0.9167	58.002	0.9667
1119r	Cryptosporidium	18	16.9992	0.9444	16.9992	0.9444	16.9992	0.9444
515f	Cryptosporidium	18	16.0002	0.8889	16.9992	0.9444	18	1
515f_1119r	Cryptosporidium	18	14.9994	0.8333	16.0002	0.8889	16.9992	0.9444
1119r	Entamoeba	40	39	0.975	40	1	40	1
515f	Entamoeba	40	39	0.975	40	1	40	1
515f_1119r	Entamoeba	40	39	0.975	40	1	40	1
